# Supplementary material for: Association of rs2910164 in miR-146a with type 2 diabetes mellitus: A case–control and meta-analysis study
Source: Front Endocrinol (Lausanne). 2022 Sep 27;13:961635. doi: 10.3389/fendo.2022.961635 (PMC9551998; doi:10.3389/fendo.2022.961635)
Supplement: Supplementary file 1 [file Table_1.xlsx]

## Sheet: mir146a(574+597)
Sex	diabetes	BMI	WHR	bianhao	rs2910164	rs2910164新	rs2910164dominant	rs2910164recessive	AGE	AGEgroup	BMIgroup（three）
2	2	29.2801	0.952381	1068	C/G	2	1	2	64.989	2	3
1	2	23.4902	1.00797	1642	G/G	3	2	2	64.9781	2	2
2	2	25.3237	0.997984	1685	C/G	2	1	2	64.9644	2	3
2	2	19.9553	0.845444	1487	C/G	2	1	2	64.9507	2	2
2	2	24.1313	0.889813	1514	C/C	1	1	1	64.9342	2	3
1	2	22.7098	0.925293	1305	C/G	2	1	2	64.9315	2	2
1	2	30.0655	0.92233	1337	C/G	2	1	2	64.9178	2	3
2	2	19.4751	0.924154	1026	G/G	3	2	2	64.9096	2	2
2	2	26.4462	0.837696	1306	G/G	3	2	2	64.8932	2	3
2	1	36.6388	1.06893	1256	C/G	2	1	2	64.8575	2	3
2	2	21.1169	0.905162	1128	C/G	2	1	2	64.8274	2	2
1	1	30.8777	1.02214	1454	C/G	2	1	2	64.8219	2	3
2	2	21.3593	0.923611	1609	C/C	1	1	1	64.8219	2	2
1	1	24.8828	0.936831	1348	C/G	2	1	2	64.8027	2	3
1	2	23.6609	0.855615	1381	C/C	1	1	1	64.8	2	2
1	2	25.5937	0.907921	1067	C/C	1	1	1	64.7945	2	3
1	2	29.2388	1.00491	1307	C/C	1	1	1	64.7753	2	3
2	1	29.6918	0.945269	1447	C/C	1	1	1	64.7644	2	3
1	2	24.1322	0.899896	1462	C/C	1	1	1	64.7342	2	3
2	1	25.8664	0.955268	1494	C/G	2	1	2	64.674	2	3
1	1	26.1935	0.971429	1654	G/G	3	2	2	64.663	2	3
2	2	23.3091	0.904711	1173	C/G	2	1	2	64.6438	2	2
1	2	28.1187	0.982178	1179	C/G	2	1	2	64.4795	1	3
2	2	25.6026	0.955696	1180	G/G	3	2	2	64.4521	1	3
2	1	20.9644	0.89038	1184	C/G	2	1	2	64.4247	1	2
2	2	25.8997	0.958159	1015	C/G	2	1	2	64.3699	1	3
1	1	28.9613	1.02614	1657	G/G	3	2	2	64.3178	1	3
2	2	30.2866	0.917215	1174	C/G	2	1	2	64.2329	1	3
2	1	25.6731	0.953488	1033	C/C	1	1	1	64.2247	1	3
2	2	21.4275	0.896386	1443	C/G	2	1	2	64.189	1	2
2	2	27.9603	0.959961	1114	C/C	1	1	1	64.1836	1	3
1	2	26.4116	0.914286	1689	G/G	3	2	2	64.1644	1	3
1	2	20.9644	0.813953	1131	C/C	1	1	1	64.0932	1	2
2	2	27.0002	1.0283	1690	C/G	2	1	2	64.0767	1	3
1	2	25.0017	0.92418	1693	C/C	1	1	1	64.0356	1	3
2	1	23.833	0.914712	3034	C/C	1	1	1	64	1	2
1	1	30.4611	1.09744	3223	C/C	1	1	1	64	1	3
2	1	26.9796	0.970732	3001	C/G	2	1	2	64	1	3
2	1	15.5975	0.910053	2142	C/G	2	1	2	64	1	1
2	1	27.6953	1.08889	3046	C/G	2	1	2	64	1	3
1	1	27.2932	0.973262	3102	C/G	2	1	2	64	1	3
1	1	25.9242	0.929293	3187	C/G	2	1	2	64	1	3
1	1	29.0688	0.960396	3211	C/G	2	1	2	64	1	3
2	1	29.2843	0.94686	3226	C/G	2	1	2	64	1	3
2	1	29.9643	1.09574	3254	C/G	2	1	2	64	1	3
2	1	22.4	0.959085	2013	G/G	3	2	2	64	1	2
1	1	26.6556	1.06211	3009	G/G	3	2	2	64	1	3
2	1	24.3681	0.882648	2081	G/G	3	2	2	64	1	3
2	1	26.539	0.989011	3157	G/G	3	2	2	64	1	3
2	1	26.2708	0.968421	3199	G/G	3	2	2	64	1	3
1	1	23.3067	0.951351	3231	G/G	3	2	2	64	1	2
2	1	28.7271	0.882353	3238	G/G	3	2	2	64	1	3
2	2	26.2985	0.89899	2098	C/C	1	1	1	64	1	3
2	2	25.8297	0.834951	2087	C/G	2	1	2	64	1	3
2	2	20.8742	0.890805	2152	C/G	2	1	2	64	1	2
2	2	28.2572	0.906122	1583	C/G	2	1	2	64	1	3
2	2	26.4696	0.943107	1656	C/G	2	1	2	63.9616	1	3
2	1	23.5745	0.949299	1627	C/G	2	1	2	63.9425	1	2
2	1	23.8752	0.924947	1100	G/G	3	2	2	63.9233	1	2
2	1	24.3881	0.946485	1510	C/G	2	1	2	63.9123	1	3
1	1	28.56	0.935391	1117	C/C	1	1	1	63.9068	1	3
2	2	21.8855	0.951168	1631	C/G	2	1	2	63.8466	1	2
2	2	23.9277	0.899784	1691	C/G	2	1	2	63.7918	1	2
1	1	22.1623	0.903955	1201	C/C	1	1	1	63.789	1	2
2	2	25.1068	0.927638	1465	C/C	1	1	1	63.7507	1	3
2	2	29.4465	0.99	1618	C/G	2	1	2	63.7315	1	3
1	2	25.4143	0.92688	1181	C/C	1	1	1	63.7288	1	3
2	2	25.0386	0.901883	1714	C/G	2	1	2	63.7123	1	3
2	2	19.4626	0.850112	1681	C/G	2	1	2	63.6219	1	2
2	1	29.0723	0.971429	1712	C/C	1	1	1	63.6192	1	3
2	2	24.5404	0.96548	1085	C/C	1	1	1	63.6027	1	3
2	1	24.0728	1.50377	1604	C/G	2	1	2	63.5616	1	3
1	1	27.8282	1.02912	1696	G/G	3	2	2	63.5397	1	3
2	2	24.2347	0.880435	1103	G/G	3	2	2	63.4356	1	3
2	2	25.2701	0.924324	1177	C/G	2	1	2	63.389	1	3
1	1	23.025	0.940133	1641	C/C	1	1	1	63.3397	1	2
2	2	27.6091	0.870445	1175	C/G	2	1	2	63.3342	1	3
2	2	24.0233	1.05275	1444	C/G	2	1	2	63.2986	1	3
2	2	25.3154	0.948852	1043	C/G	2	1	2	63.2849	1	3
2	2	21.9371	0.904872	1187	C/G	2	1	2	63.2658	1	2
2	1	27.2059	0.968783	1188	C/G	2	1	2	63.2	1	3
1	1	24.0111	0.989691	1169	C/C	1	1	1	63.1753	1	3
1	2	29.1715	1.002	1703	C/G	2	1	2	63.0466	1	3
2	2	20.7812	1.00608	1104	C/G	2	1	2	63.0027	1	2
1	1	23.3091	0.852941	3277	C/C	1	1	1	63	1	2
2	1	29.6173	1.0396	3174	C/C	1	1	1	63	1	3
2	1	29.0338	1	3054	C/G	2	1	2	63	1	3
1	1	25.3155	0.94709	3094	C/G	2	1	2	63	1	3
2	1	24.623	0.947867	3098	C/G	2	1	2	63	1	3
1	1	28.3624	0.925373	3208	C/G	2	1	2	63	1	3
2	1	24.3418	0.783613	3258	C/G	2	1	2	63	1	3
2	1	22.9874	0.893617	2080	G/G	3	2	2	63	1	2
2	2	20.3122	0.876289	2004	C/G	2	1	2	63	1	2
2	2	25.1154	0.855592	1737	C/G	2	1	2	63	1	3
2	2	27.0242	0.957447	1748	C/G	2	1	2	63	1	3
1	2	24.3266	0.857143	1765	C/G	2	1	2	63	1	3
1	2	16.4187	0.743322	1069	G/G	3	2	2	62.9973	1	1
2	2	28.3775	1.01602	1110	C/G	2	1	2	62.9205	1	3
1	2	20.7897	0.909091	1196	C/G	2	1	2	62.8493	1	2
1	2	33.8431	1.03318	1097	C/G	2	1	2	62.7836	1	3
2	2	22.5067	0.90099	1178	G/G	3	2	2	62.7836	1	2
2	2	28.1641	0.953555	1079	G/G	3	2	2	62.7479	1	3
2	2	24.685	0.874066	1052	C/C	1	1	1	62.7233	1	3
1	1	22.0239	0.902105	1101	C/G	2	1	2	62.6521	1	2
2	2	23.0729	0.787716	1190	C/C	1	1	1	62.6247	1	2
2	2	21.1466	0.956472	1634	C/C	1	1	1	62.4466	1	2
1	1	30.5859	0.964121	1167	C/C	1	1	1	62.4301	1	3
2	1	23.433	0.922018	1192	C/C	1	1	1	62.3973	1	2
2	2	31.0606	0.854063	1168	C/G	2	1	2	62.3068	1	3
2	1	31.9576	0.87156	1761	C/C	1	1	1	62	1	3
2	1	29.2395	0.940594	3224	C/C	1	1	1	62	1	3
2	1	26.9203	0.963158	3008	C/G	2	1	2	62	1	3
2	1	25.7995	0.955556	3160	C/G	2	1	2	62	1	3
2	1	26.2336	0.901961	3182	C/G	2	1	2	62	1	3
1	1	26.6556	0.901961	3207	C/G	2	1	2	62	1	3
2	2	26.3313	0.833333	1075	C/C	1	1	1	61.5644	1	3
2	2	24.7833	1.04372	1066	C/G	2	1	2	61.5205	1	3
1	2	29.7972	1.00962	1698	C/G	2	1	2	61.4575	1	3
2	1	24.9088	0.871608	1130	G/G	3	2	2	61.4164	1	3
1	2	26.0407	0.974093	1030	C/G	2	1	2	61.2575	1	3
2	2	27.9595	0.918919	1182	C/G	2	1	2	61.1068	1	3
1	2	18.9856	0.825243	1446	C/C	1	1	1	61.0932	1	2
2	1	23.3355	0.934579	2024	C/C	1	1	1	61	1	2
2	1	24.7666	0.86631	1766	C/C	1	1	1	61	1	3
2	1	19.3048	0.901205	3042	C/C	1	1	1	61	1	2
1	1	27.6993	0.978495	3225	C/C	1	1	1	61	1	3
2	1	34.0648	0.912281	2074	C/G	2	1	2	61	1	3
2	1	24.8132	1.00925	2187	C/G	2	1	2	61	1	3
2	1	20.9566	0.906032	3095	C/G	2	1	2	61	1	2
1	1	21.8667	0.830087	1183	C/G	2	1	2	61	1	2
2	1	27.8589	0.92345	1197	G/G	3	2	2	60.8247	1	3
2	2	19.2444	0.794621	1126	C/C	1	1	1	60.8082	1	2
2	2	18.4697	0.833333	1708	C/C	1	1	1	60.6877	1	1
1	1	33.5717	1.02502	1133	C/G	2	1	2	60.6493	1	3
2	1	26.3396	0.92268	1198	C/C	1	1	1	60.3808	1	3
2	2	25.3872	0.930672	1172	C/G	2	1	2	60.3671	1	3
2	2	20.0526	0.758305	1132	G/G	3	2	2	60.3671	1	2
2	2	25.5307	0.877551	1127	G/G	3	2	2	60.337	1	3
2	1	25.3333	0.847826	3255	C/C	1	1	1	60	1	3
1	1	30.854	0.990476	2110	C/G	2	1	2	60	1	3
1	1	28.1886	1.01717	1170	C/C	1	1	1	59.5863	1	3
2	1	24.5312	0.950785	1027	C/C	1	1	1	59.5808	1	3
2	1	22.9345	0.81768	1166	G/G	3	2	2	59.5808	1	2
1	2	23.6797	0.880435	1171	C/C	1	1	1	59.5808	1	2
2	2	25.3778	0.986914	1123	C/G	2	1	2	59.5808	1	3
1	2	23.214	0.853518	1199	G/G	3	2	2	59.5808	1	2
2	2	23.5551	0.91857	2072	G/G	3	2	2	59	1	2
2	1	23.3726	0.931034	3274	C/C	1	1	1	58	1	2
2	1	17.2584	0.777778	3279	C/G	2	1	2	56	1	1
1	1	31.2426	1.02947	3093	C/G	2	1	2	55	1	3
2	1	23.4952	0.888889	3218	C/G	2	1	2	50	1	2
2	1	27.137	1.00193	1329	C/G	2	1	2	94.3342	2	3
2	2	23.6385	0.774947	1135	C/G	2	1	2	93.011	2	2
2	2	16.102	0.7625	1134	G/G	3	2	2	93.011	2	1
2	1	19.6365	0.815424	1203	C/G	2	1	2	91.1151	2	2
2	1	22.1038	0.946512	1189	C/G	2	1	2	89.4521	2	2
2	2	19.6624	0.972914	1204	C/G	2	1	2	88.5151	2	2
2	1	18.3764	0.776018	1257	G/G	3	2	2	88.3233	2	1
1	1	21.2183	0.908108	1053	C/G	2	1	2	88.0548	2	2
2	2	19.3778	0.848837	1382	C/G	2	1	2	87.9123	2	2
1	1	24.8623	0.952479	1705	G/G	3	2	2	87.5178	2	3
1	2	23.9734	0.869656	1678	C/C	1	1	1	87.4795	2	2
1	2	26.1187	1.03803	1492	C/G	2	1	2	87.4356	2	3
1	2	19.375	0.858513	1349	C/C	1	1	1	86.8	2	2
2	1	18.8595	0.825107	1083	G/G	3	2	2	86.2822	2	2
2	2	19.3608	0.791463	1357	C/C	1	1	1	86.0274	2	2
1	1	20.8103	0.847826	2099	C/G	2	1	2	86	2	2
1	2	15.1068	0.753247	1025	C/C	1	1	1	85.8055	2	1
1	1	19.4707	0.844866	1232	C/G	2	1	2	85.6384	2	2
1	1	18.6843	0.783529	1156	C/G	2	1	2	85.3315	2	2
1	2	24.1711	0.972477	1478	C/G	2	1	2	84.9178	2	3
1	2	20.3696	0.777143	1338	C/G	2	1	2	84.7452	2	2
2	2	24.335	0.870756	1410	C/G	2	1	2	84.6521	2	3
2	2	24.9484	0.910088	1157	C/G	2	1	2	84.3836	2	3
1	1	22.4507	0.91087	1661	C/C	1	1	1	84.3342	2	2
1	2	21.6017	0.941368	1536	C/G	2	1	2	84.2247	2	2
1	1	24.1588	0.947917	3132	C/C	1	1	1	84	2	3
1	1	19.2608	0.9375	2054	C/G	2	1	2	84	2	2
1	1	21.8676	0.888889	3055	C/G	2	1	2	84	2	2
1	1	20.8117	0.922222	3112	C/G	2	1	2	84	2	2
1	1	24.9163	0.823529	3201	C/G	2	1	2	84	2	3
1	2	19.5951	0.879268	2052	C/G	2	1	2	84	2	2
1	2	23.6453	0.972527	1308	C/G	2	1	2	83.6712	2	2
2	1	22.6907	0.956032	1021	C/G	2	1	2	83.6137	2	2
1	2	25.5132	0.941423	1309	C/G	2	1	2	83.611	2	3
1	2	19.2237	0.7797	1129	C/G	2	1	2	83.5205	2	2
2	2	26.4792	0.989109	1350	C/G	2	1	2	83.4575	2	3
1	2	23.9696	0.836667	1366	C/G	2	1	2	83.4082	2	2
2	2	24.9784	0.980347	1118	C/C	1	1	1	83.211	2	3
2	2	26.6093	1.018	1070	C/C	1	1	1	83.0137	2	3
2	2	31.2739	0.948643	1120	C/C	1	1	1	83.011	2	3
1	1	22.6789	0.944924	1621	G/G	3	2	2	82.926	2	2
2	2	22.4417	0.983721	1086	C/G	2	1	2	82.863	2	2
1	2	25.6801	0.951389	1666	C/C	1	1	1	82.7836	2	3
2	2	23.8007	0.971963	1508	G/G	3	2	2	82.7288	2	2
1	1	18.2096	0.867073	1258	C/C	1	1	1	82.4767	2	1
1	1	25.0449	1.002	1493	C/G	2	1	2	82.3699	2	3
2	1	24.8889	0.917708	1480	C/C	1	1	1	82.2877	2	3
2	1	19.0611	0.839552	1623	G/G	3	2	2	82.2603	2	2
1	2	24.3309	0.993521	1259	C/G	2	1	2	82.137	2	3
1	2	20.1172	0.948352	1648	C/G	2	1	2	82.0356	2	2
2	2	23.0253	0.867769	1145	C/G	2	1	2	82.0219	2	2
2	1	19.6866	0.848837	2163	C/G	2	1	2	82	2	2
2	1	21.7547	0.974082	2190	C/G	2	1	2	82	2	2
2	1	27.3852	0.989691	3104	G/G	3	2	2	82	2	3
2	1	23.9796	0.829718	1290	G/G	3	2	2	81.8904	2	2
2	2	22.6969	0.997965	1711	C/G	2	1	2	81.8685	2	2
2	2	24.0983	0.887097	1395	C/C	1	1	1	81.8575	2	3
2	2	22.3537	0.833333	1119	C/C	1	1	1	81.8466	2	2
2	2	20.786	0.922833	1549	C/G	2	1	2	81.7945	2	2
1	1	23.1916	0.955556	1291	C/G	2	1	2	81.4493	2	2
2	1	24.5683	0.955947	1632	C/C	1	1	1	81.4466	2	3
2	2	14.1328	0.739355	1358	C/G	2	1	2	81.4466	2	1
2	1	31.8004	1.0055	1158	C/G	2	1	2	81.4137	2	3
2	1	23.2166	0.941432	1509	G/G	3	2	2	81.3534	2	2
2	2	19.3587	0.768278	1076	C/G	2	1	2	81.0767	2	2
2	1	23.7088	0.902062	1159	C/G	2	1	2	81.0411	2	2
1	2	22.0181	0.964813	1218	C/C	1	1	1	81.0219	2	2
1	1	22.4323	0.836066	2066	C/G	2	1	2	81	2	2
1	1	22.4343	0.932403	2199	C/G	2	1	2	81	2	2
2	1	26.5582	1.07368	3110	G/G	3	2	2	81	2	3
1	2	26.2917	0.96	2021	C/C	1	1	1	81	2	3
1	2	27.0436	0.95	2151	C/C	1	1	1	81	2	3
2	2	19.2344	0.715789	2113	C/G	2	1	2	81	2	2
1	2	31.6346	0.995495	2091	G/G	3	2	2	81	2	3
2	2	26.3155	0.993514	1672	C/C	1	1	1	80.9562	2	3
2	1	25.7202	0.933333	1608	G/G	3	2	2	80.8521	2	3
2	2	21.9601	0.904465	1497	C/C	1	1	1	80.8164	2	2
1	1	24.8241	1.0343	1523	C/G	2	1	2	80.7288	2	3
2	2	21.4908	0.89364	1310	C/G	2	1	2	80.5041	2	2
1	1	20.7997	0.894444	1629	C/C	1	1	1	80.4575	2	2
2	2	26.8994	1	1089	G/G	3	2	2	80.389	2	3
1	2	20.7279	0.832776	1653	C/C	1	1	1	80.2712	2	2
2	2	23.1658	0.914221	1146	C/C	1	1	1	80.1014	2	2
1	2	22.5823	0.869803	1233	C/G	2	1	2	80.0685	2	2
1	1	23.2725	0.94163	1205	C/G	2	1	2	80.0575	2	2
1	2	32.5892	1.08824	1686	C/G	2	1	2	80.0384	2	3
1	1	22.1455	0.94086	1581	C/G	2	1	2	80.0356	2	2
2	2	20.482	0.93007	1311	C/C	1	1	1	80.0247	2	2
2	1	24.5494	0.981726	1586	C/G	2	1	2	80.011	2	3
1	1	26.2985	0.871287	3206	C/C	1	1	1	80	2	3
1	1	19.8238	0.850909	1757	C/G	2	1	2	80	2	2
2	1	21.4031	0.902174	3071	C/G	2	1	2	80	2	2
1	2	21.9671	0.920455	3269	C/C	1	1	1	80	2	2
2	2	27.0242	1.00858	1738	C/G	2	1	2	80	2	3
2	2	27.3034	0.876238	2111	G/G	3	2	2	80	2	3
2	1	29.854	0.942986	1260	C/C	1	1	1	79.937	2	3
2	1	27.3575	0.961934	1292	C/G	2	1	2	79.5534	2	3
1	2	19.5209	0.795455	1009	C/G	2	1	2	79.5096	2	2
2	2	26.7468	0.929548	1630	C/C	1	1	1	79.4904	2	3
2	2	26.7069	0.952663	1219	G/G	3	2	2	79.4247	2	3
1	2	21.2671	0.885189	1092	C/C	1	1	1	79.2411	2	2
2	2	19.5595	0.935484	1574	C/C	1	1	1	79.1616	2	2
2	2	23.9015	0.973913	1481	G/G	3	2	2	79.1342	2	2
2	2	31.7516	0.920073	1312	C/G	2	1	2	79.0685	2	3
2	1	19.1983	0.979762	3151	C/C	1	1	1	79	2	2
2	1	23.9361	0.877907	3230	C/C	1	1	1	79	2	2
2	1	27.3189	0.950495	2115	C/G	2	1	2	79	2	3
1	1	25.4375	0.96875	3068	C/G	2	1	2	79	2	3
1	2	30.4688	1.09	2017	C/G	2	1	2	79	2	3
2	1	28.4608	0.986882	1506	C/C	1	1	1	78.9945	2	3
1	2	20.8793	0.918919	1383	C/C	1	1	1	78.9014	2	2
1	2	24.7987	0.959488	1597	C/G	2	1	2	78.8575	2	3
2	2	27.373	0.866	1567	C/G	2	1	2	78.8356	2	3
2	2	27.5494	0.984043	1557	C/C	1	1	1	78.8247	2	3
2	1	24.4444	1.00209	1644	C/C	1	1	1	78.811	2	3
2	2	21.9808	0.983315	1242	C/G	2	1	2	78.7836	2	2
2	2	24.3575	0.855727	1014	C/G	2	1	2	78.7671	2	3
1	1	27.2508	0.990412	1512	G/G	3	2	2	78.7644	2	3
2	2	21.9275	0.921687	1293	C/C	1	1	1	78.7068	2	2
1	1	21.0254	0.852273	1037	C/G	2	1	2	78.7041	2	2
2	2	26.0368	0.973885	1613	C/C	1	1	1	78.4301	2	3
2	1	27.3741	0.938296	1517	G/G	3	2	2	78.3753	2	3
2	2	23.0277	0.942888	1658	C/G	2	1	2	78.2411	2	2
2	1	23.0084	1.00223	1548	C/C	1	1	1	78.1699	2	2
2	2	28.7635	1.03213	1584	C/C	1	1	1	78.0959	2	3
1	1	22.5761	0.936656	1294	C/G	2	1	2	78.0192	2	2
2	1	25.0825	1.00323	1591	G/G	3	2	2	78.0192	2	3
2	2	20.7725	0.885617	1108	C/G	2	1	2	78.0082	2	2
1	1	28.6501	0.954774	3072	C/C	1	1	1	78	2	3
1	1	23.8173	0.958763	3076	C/C	1	1	1	78	2	2
1	1	26.8136	0.945	3236	C/C	1	1	1	78	2	3
2	1	28.0771	1.03627	3021	C/G	2	1	2	78	2	3
2	1	23.642	0.922581	2202	C/G	2	1	2	78	2	2
2	1	24.5268	0.989474	3175	G/G	3	2	2	78	2	3
1	2	30.8594	0.952381	2231	C/C	1	1	1	78	2	3
1	2	21.262	0.879121	2053	C/G	2	1	2	78	2	2
1	2	23.9792	0.95	2076	C/G	2	1	2	78	2	2
1	2	25.1096	0.988095	3280	G/G	3	2	2	78	2	3
2	1	31.5501	1.0137	1528	C/G	2	1	2	77.9479	2	3
2	2	22.1314	0.898551	1220	G/G	3	2	2	77.9342	2	2
2	1	21.7261	0.992395	1533	C/G	2	1	2	77.8	2	2
1	2	24.2345	0.939024	1516	C/G	2	1	2	77.6575	2	3
2	2	20.4444	0.740449	1084	C/G	2	1	2	77.6192	2	2
2	1	23.9414	0.94469	1339	C/C	1	1	1	77.6055	2	2
2	1	24.7737	0.858006	1277	C/G	2	1	2	77.4575	2	3
1	1	30.9217	1.02043	1578	G/G	3	2	2	77.4575	2	3
1	1	26.4016	0.939203	1624	C/G	2	1	2	77.3726	2	3
2	2	28.6326	0.990816	1073	C/C	1	1	1	77.2932	2	3
1	2	23.0348	0.888521	1206	C/G	2	1	2	77.2329	2	2
2	2	28.4638	0.909091	1411	G/G	3	2	2	77.2137	2	3
1	2	24.4994	0.914347	1207	G/G	3	2	2	77.1562	2	3
2	2	26.1801	0.994652	1643	C/G	2	1	2	77.1507	2	3
2	1	28.1221	0.893401	1720	C/C	1	1	1	77	2	3
1	1	23.573	0.921348	1725	C/C	1	1	1	77	2	2
2	1	21.4924	0.905963	3118	C/C	1	1	1	77	2	2
1	1	29.0606	1.0297	3141	C/C	1	1	1	77	2	3
1	1	28.8519	1	2083	C/G	2	1	2	77	2	3
1	1	23.8899	0.880503	2117	C/G	2	1	2	77	2	2
1	1	27.7692	0.972816	2192	C/G	2	1	2	77	2	3
2	1	25.204	1.00106	3040	C/G	2	1	2	77	2	3
1	1	20.329	0.80226	3075	C/G	2	1	2	77	2	2
2	1	25.331	1	3172	C/G	2	1	2	77	2	3
1	1	24.5384	0.922897	3191	G/G	3	2	2	77	2	3
2	2	26.7988	1.05319	2023	C/G	2	1	2	77	2	3
1	2	17.8858	0.843373	2147	G/G	3	2	2	77	2	1
2	2	18.6144	0.850575	2149	G/G	3	2	2	77	2	2
2	2	27.1296	1.02195	1539	C/C	1	1	1	76.9315	2	3
1	2	22.2481	0.828125	1041	C/C	1	1	1	76.926	2	2
2	2	28.0281	1.02167	1620	C/C	1	1	1	76.9233	2	3
1	2	21.2212	0.897826	1564	C/G	2	1	2	76.9178	2	2
1	2	21.8355	0.913472	1588	G/G	3	2	2	76.9068	2	2
1	1	26.9313	0.865979	1431	G/G	3	2	2	76.8658	2	3
2	1	24.2309	1.03291	1476	C/G	2	1	2	76.863	2	3
1	2	23.8281	0.867021	1050	C/G	2	1	2	76.8493	2	2
1	2	26.3585	0.941727	1562	C/G	2	1	2	76.8329	2	3
2	1	24.3461	1.0063	1684	C/G	2	1	2	76.7973	2	3
2	2	19.3302	0.828442	1501	C/G	2	1	2	76.7589	2	2
1	2	21.6416	0.922732	1432	C/G	2	1	2	76.7507	2	2
1	1	23.7011	0.947644	1575	C/G	2	1	2	76.7452	2	2
1	2	24.9644	0.903061	1046	C/C	1	1	1	76.7205	2	3
2	2	25.1086	0.986914	1662	C/G	2	1	2	76.6822	2	3
1	2	24.0164	0.932973	1520	C/G	2	1	2	76.6493	2	3
1	2	26.3138	0.952577	1670	G/G	3	2	2	76.6384	2	3
1	1	22.509	0.989933	1324	C/G	2	1	2	76.6301	2	2
2	1	23.919	0.926407	1676	G/G	3	2	2	76.6301	2	2
1	1	22.8047	0.905544	1278	C/C	1	1	1	76.6192	2	2
2	2	22.9846	0.964248	1384	G/G	3	2	2	76.6164	2	2
2	2	22.761	0.936422	1555	C/G	2	1	2	76.5918	2	2
1	2	21.6817	0.888889	1702	C/C	1	1	1	76.5315	2	2
2	2	21.6886	0.842222	1279	C/C	1	1	1	76.4575	2	2
1	1	20.9107	0.87766	1004	C/G	2	1	2	76.4301	2	2
1	2	17.8015	0.847619	1633	C/G	2	1	2	76.3836	2	1
1	1	20.4599	0.931429	1002	C/G	2	1	2	76.3616	2	2
2	2	24.4603	0.904348	1474	C/C	1	1	1	76.3233	2	3
1	2	20.2449	0.804878	1313	C/G	2	1	2	76.3151	2	2
2	1	20.7031	0.857609	1044	G/G	3	2	2	76.2384	2	2
1	2	16.8643	0.765432	1062	C/G	2	1	2	76.2247	2	1
1	2	19.4815	0.889169	1529	C/G	2	1	2	76.2137	2	2
2	2	16.5424	0.804401	1367	C/G	2	1	2	76.1123	2	1
1	2	20.6355	0.818182	1221	C/G	2	1	2	76.0822	2	2
2	2	20.7636	0.943771	1222	C/G	2	1	2	76.074	2	2
2	2	21.8865	0.983784	1412	C/C	1	1	1	76.0438	2	2
2	1	26.7912	1.06667	3077	C/C	1	1	1	76	2	3
1	1	20.8264	0.829545	3202	C/C	1	1	1	76	2	2
1	1	25.9688	0.985477	2011	C/G	2	1	2	76	2	3
2	1	24.4444	0.977199	3065	C/G	2	1	2	76	2	3
2	1	23.8728	1.03371	3070	C/G	2	1	2	76	2	2
1	1	22.6562	0.909297	3150	C/G	2	1	2	76	2	2
2	1	27.2961	0.865979	3179	C/G	2	1	2	76	2	3
2	1	24.9703	0.954802	3189	C/G	2	1	2	76	2	3
2	1	28.0684	0.97	3196	C/G	2	1	2	76	2	3
1	1	25.7117	0.951613	3233	C/G	2	1	2	76	2	3
1	1	20.9343	0.934066	2173	G/G	3	2	2	76	2	2
1	1	28.3447	0.960784	1746	G/G	3	2	2	76	2	3
2	1	26.423	1.03518	3193	G/G	3	2	2	76	2	3
1	1	26.6499	0.979487	3200	G/G	3	2	2	76	2	3
2	1	33.9459	1.05556	3209	G/G	3	2	2	76	2	3
2	2	27.0949	0.807175	2088	C/C	1	1	1	76	2	3
2	2	26.3133	1	2120	C/C	1	1	1	76	2	3
1	2	21.0282	0.829545	2175	C/C	1	1	1	76	2	2
1	2	25.1044	0.904255	2043	C/G	2	1	2	76	2	3
2	2	23.1562	0.825641	2144	C/G	2	1	2	76	2	2
2	2	24.1415	0.858696	3272	C/G	2	1	2	76	2	3
1	2	16.4237	0.790123	1723	C/G	2	1	2	76	2	1
2	2	31.4861	0.915888	2171	G/G	3	2	2	76	2	3
1	2	19.8141	0.8	1733	G/G	3	2	2	76	2	2
2	2	22.3385	0.924658	1018	C/C	1	1	1	75.9479	2	2
2	1	22.2306	0.902665	1039	C/C	1	1	1	75.874	2	2
2	1	28.1673	1.0292	1532	C/G	2	1	2	75.863	2	3
1	2	28.7354	0.895833	1058	C/G	2	1	2	75.8247	2	3
2	2	18.9578	0.799037	1295	C/G	2	1	2	75.7945	2	2
2	2	16.2862	0.754293	1413	C/C	1	1	1	75.7753	2	1
2	2	19.6845	0.833142	1077	C/G	2	1	2	75.7452	2	2
2	2	20.5165	0.830688	1314	G/G	3	2	2	75.5753	2	2
1	1	25.4941	0.948494	1463	C/C	1	1	1	75.5726	2	3
2	2	24.6956	0.993414	1072	C/C	1	1	1	75.463	2	3
2	1	30.6734	1.01981	1650	C/C	1	1	1	75.4438	2	3
1	1	23.1385	0.85567	1147	C/C	1	1	1	75.4411	2	2
2	2	21.9137	0.924324	1385	C/C	1	1	1	75.4384	2	2
2	1	21.4844	0.837284	1019	C/G	2	1	2	75.4274	2	2
2	2	25.998	1.02361	1003	C/G	2	1	2	75.4164	2	3
2	1	14.5722	0.740127	1059	C/G	2	1	2	75.2904	2	1
1	2	24.246	0.881768	1208	C/C	1	1	1	75.263	2	3
2	2	22.5827	0.84238	1359	C/C	1	1	1	75.263	2	2
1	2	26.079	0.974619	1386	C/G	2	1	2	75.1918	2	3
2	2	23.4952	0.924176	1094	C/C	1	1	1	75.1534	2	2
2	2	25.9941	0.894792	1148	C/C	1	1	1	75.1479	2	3
1	2	20.8264	0.885714	1124	C/G	2	1	2	75.1233	2	2
2	1	29.8029	1.04853	3264	C/G	2	1	2	75.0932	2	3
1	1	22.0386	0.91	2070	C/C	1	1	1	75	2	2
1	1	30.2657	0.995366	2188	C/C	1	1	1	75	2	3
1	1	18.4265	0.873418	3067	C/C	1	1	1	75	2	1
2	1	24.7737	0.879346	3096	C/C	1	1	1	75	2	3
1	1	22.5827	0.860104	3229	C/C	1	1	1	75	2	2
2	1	27.7008	0.903226	3281	C/G	2	1	2	75	2	3
1	1	22.8624	0.849462	3282	C/G	2	1	2	75	2	2
2	1	20.967	0.863636	1747	C/G	2	1	2	75	2	2
2	1	17.8484	0.895349	3081	C/G	2	1	2	75	2	1
2	1	25.4291	0.885417	3111	C/G	2	1	2	75	2	3
1	1	27.8852	1.14365	3219	C/G	2	1	2	75	2	3
1	2	22.7224	1.01899	2007	C/C	1	1	1	75	2	2
2	2	26.5303	0.989474	2044	C/C	1	1	1	75	2	3
1	2	24.0346	0.924731	3278	C/C	1	1	1	75	2	3
2	2	32.5365	0.944444	1731	C/C	1	1	1	75	2	3
1	2	20.3074	0.846154	2094	C/G	2	1	2	75	2	2
1	2	25.3843	0.912779	2096	C/G	2	1	2	75	2	3
2	2	22.806	0.855556	2104	C/G	2	1	2	75	2	2
1	2	26.0584	0.94382	3270	C/G	2	1	2	75	2	3
1	2	21.9899	0.913043	2055	G/G	3	2	2	75	2	2
2	2	20.8828	0.827051	1160	C/G	2	1	2	74.9671	2	2
2	2	19.8237	0.848588	1090	C/G	2	1	2	74.9562	2	2
2	2	24.3367	0.952214	1008	C/C	1	1	1	74.9397	2	3
2	1	20.4503	0.818605	1387	C/C	1	1	1	74.8384	2	2
2	2	20.6716	0.982578	1507	G/G	3	2	2	74.811	2	2
2	2	21.8358	0.925843	1209	C/G	2	1	2	74.7808	2	2
2	1	23.1473	0.862256	1351	C/G	2	1	2	74.7726	2	2
2	1	22.3522	0.850262	1388	C/C	1	1	1	74.7671	2	2
2	1	29.4908	0.939922	1535	G/G	3	2	2	74.7315	2	3
2	2	27.5347	0.993952	1471	C/G	2	1	2	74.7041	2	3
2	1	23.0097	0.995676	1479	G/G	3	2	2	74.674	2	2
1	1	23.5938	0.952431	1453	C/C	1	1	1	74.6603	2	2
2	2	25.2827	1.02151	1530	C/G	2	1	2	74.6055	2	3
2	2	23.4098	0.939048	1534	C/G	2	1	2	74.5671	2	2
2	2	25.3323	0.907563	1600	C/G	2	1	2	74.5589	2	3
2	2	24.6682	0.858696	1665	G/G	3	2	2	74.5315	2	3
2	1	20.9135	0.924855	1637	C/G	2	1	2	74.5041	2	2
1	2	22.9528	0.831111	1261	C/G	2	1	2	74.4685	2	2
1	2	17.7855	0.802737	1360	C/C	1	1	1	74.4356	2	1
2	1	31.133	0.977778	1664	C/C	1	1	1	74.3616	2	3
2	2	23.9038	0.839915	1071	C/C	1	1	1	74.3534	2	2
2	2	24.1988	0.996788	1078	C/G	2	1	2	74.3534	2	3
1	2	20.34	0.858525	1262	C/C	1	1	1	74.3151	2	2
2	2	30.5749	0.957371	1499	C/C	1	1	1	74.2219	2	3
2	2	20.2345	0.787363	1433	C/G	2	1	2	74.1781	2	2
2	1	26.7118	1.01324	1659	C/C	1	1	1	74.0904	2	3
1	2	17.6104	0.742009	1280	C/C	1	1	1	74.0767	2	1
2	2	28.0374	0.951613	1281	C/C	1	1	1	74.0767	2	3
2	1	21.3638	0.884287	1352	C/C	1	1	1	74.0219	2	2
2	1	22.6003	0.923858	3005	C/C	1	1	1	74	2	2
2	1	19.0376	0.97076	2071	C/C	1	1	1	74	2	2
1	1	21.769	0.899408	3010	C/C	1	1	1	74	2	2
1	1	28.1337	0.823529	1740	C/C	1	1	1	74	2	3
1	1	21.6209	0.852632	3086	C/C	1	1	1	74	2	2
1	1	31.25	0.985507	3235	C/C	1	1	1	74	2	3
2	1	25.4767	0.959184	2093	C/G	2	1	2	74	2	3
2	1	23.9302	0.88172	2148	C/G	2	1	2	74	2	2
1	1	22.0324	0.9	3113	C/G	2	1	2	74	2	2
2	1	22.5069	0.847059	3162	C/G	2	1	2	74	2	2
2	1	27.1547	0.94898	3192	C/G	2	1	2	74	2	3
2	1	22.9874	0.876289	3212	C/G	2	1	2	74	2	2
1	1	19.5312	0.872093	3243	C/G	2	1	2	74	2	2
1	1	21.8519	1.02326	3078	G/G	3	2	2	74	2	2
1	1	26.5597	0.945525	3149	G/G	3	2	2	74	2	3
1	2	22.0707	0.787234	1758	C/C	1	1	1	74	2	2
1	2	22.9297	0.860215	2014	C/G	2	1	2	74	2	2
2	2	21.6287	0.900559	2057	C/G	2	1	2	74	2	2
2	2	19.735	0.813043	2114	C/G	2	1	2	74	2	2
2	2	22.9592	0.903409	1718	C/G	2	1	2	74	2	2
2	2	15.8699	0.791506	1396	G/G	3	2	2	73.9918	2	1
1	2	29.7782	0.976852	1161	C/C	1	1	1	73.9589	2	3
1	1	22.4447	0.920545	1397	C/C	1	1	1	73.9315	2	2
1	1	26.6044	0.935244	1706	C/G	2	1	2	73.8356	2	3
2	2	19.6088	0.734393	1475	C/C	1	1	1	73.7918	2	2
1	2	26.9039	1.03378	1488	C/G	2	1	2	73.7781	2	3
2	2	32.1983	0.984436	1456	G/G	3	2	2	73.7479	2	3
2	2	25.3707	0.95186	1603	C/G	2	1	2	73.7452	2	3
1	2	21.1195	0.882804	1136	C/G	2	1	2	73.7342	2	2
2	1	29.0796	0.869433	1683	C/C	1	1	1	73.6877	2	3
1	2	20.6015	0.848214	1594	C/G	2	1	2	73.6685	2	2
2	2	25.5547	1.35055	1098	G/G	3	2	2	73.5918	2	3
2	2	24.4228	0.98081	1614	C/C	1	1	1	73.5644	2	3
2	2	20.7636	0.912611	1673	C/G	2	1	2	73.5452	2	2
2	2	21.2982	0.840595	1483	C/G	2	1	2	73.5123	2	2
2	2	26.3476	0.826132	1315	C/C	1	1	1	73.4986	2	3
2	2	25.8604	0.958599	1263	C/G	2	1	2	73.4356	2	3
1	1	27.9322	1.0402	1342	C/C	1	1	1	73.4137	2	3
1	1	29.1707	0.97799	1361	C/G	2	1	2	73.3781	2	3
2	1	27.4379	0.963001	1677	C/G	2	1	2	73.3534	2	3
2	1	26.2872	0.986345	1612	C/G	2	1	2	73.3342	2	3
2	1	24.426	0.946993	1137	C/C	1	1	1	73.2959	2	3
2	1	24.2906	0.853712	1572	C/G	2	1	2	73.2767	2	3
2	2	27.3805	0.947988	1482	G/G	3	2	2	73.2575	2	3
2	2	26.1758	0.929592	1619	C/G	2	1	2	73.1918	2	3
1	2	27.6425	0.96	1639	G/G	3	2	2	73.1753	2	3
2	1	26.0015	0.976289	1095	C/G	2	1	2	73.1699	2	3
1	2	17.5622	0.866354	1330	C/C	1	1	1	73.0822	2	1
1	2	25.0525	0.93125	1647	C/G	2	1	2	73.0712	2	3
2	2	21.4768	0.908795	1243	C/G	2	1	2	73.0411	2	2
2	1	24.7245	0.863158	2118	C/C	1	1	1	73	2	3
2	1	28.3831	0.888889	3014	C/C	1	1	1	73	2	3
2	1	27.2553	0.948025	3019	C/C	1	1	1	73	2	3
1	1	21.7844	0.933174	3097	C/C	1	1	1	73	2	2
2	1	26.1593	1.05348	3100	C/C	1	1	1	73	2	3
2	1	20.7198	0.897727	3136	C/C	1	1	1	73	2	2
1	1	29.0606	0.989899	3161	C/C	1	1	1	73	2	3
2	1	26.4046	1.02128	3171	C/C	1	1	1	73	2	3
2	1	17.1163	0.77907	2095	C/G	2	1	2	73	2	1
1	1	25.5593	0.938144	2107	C/G	2	1	2	73	2	3
2	1	23.2869	0.991304	3023	C/G	2	1	2	73	2	2
1	1	16.8475	0.756098	1741	C/G	2	1	2	73	2	1
1	1	24.539	0.947368	1745	C/G	2	1	2	73	2	3
2	1	29.0861	0.97	3069	C/G	2	1	2	73	2	3
1	1	24.6505	0.989474	3108	C/G	2	1	2	73	2	3
2	1	27.8081	1.10795	3129	C/G	2	1	2	73	2	3
2	1	25.3942	0.967742	3139	C/G	2	1	2	73	2	3
2	1	28.4444	0.960784	3164	C/G	2	1	2	73	2	3
2	1	27.1962	0.938776	3190	C/G	2	1	2	73	2	3
1	1	24.1672	0.94898	3220	C/G	2	1	2	73	2	3
1	1	23.5883	0.979167	3249	C/G	2	1	2	73	2	2
1	1	24.8474	1.00251	3155	G/G	3	2	2	73	2	3
1	2	20.4294	0.886076	2068	C/C	1	1	1	73	2	2
2	2	17.2515	0.758186	2082	C/G	2	1	2	73	2	1
1	2	27.1491	0.958763	2155	C/G	2	1	2	73	2	3
1	2	26.4679	0.908805	1719	C/G	2	1	2	73	2	3
1	2	20.6297	0.858824	1754	C/G	2	1	2	73	2	2
2	2	27.8163	0.888774	1215	C/G	2	1	2	72.9836	2	3
2	2	29.5385	0.976923	1598	G/G	3	2	2	72.9836	2	3
2	1	23.0222	0.938202	1210	C/C	1	1	1	72.9507	2	2
1	2	21.1927	0.937993	1414	G/G	3	2	2	72.9425	2	2
1	2	17.165	0.752096	1415	C/C	1	1	1	72.9233	2	1
1	2	22.3615	0.920344	1645	C/G	2	1	2	72.8932	2	2
2	2	32.8933	0.862338	1343	C/C	1	1	1	72.8603	2	3
2	2	25.1867	0.97306	1546	C/C	1	1	1	72.8603	2	3
2	1	22.4617	0.899888	1088	C/C	1	1	1	72.8411	2	2
2	2	19.2081	1.00468	1500	C/G	2	1	2	72.7671	2	2
2	1	23.4342	0.841477	1699	C/G	2	1	2	72.7616	2	2
2	1	30.9265	1.00796	1638	G/G	3	2	2	72.7562	2	3
2	1	24.9407	0.928799	1065	C/G	2	1	2	72.6767	2	3
1	2	26.7921	0.968379	1102	C/C	1	1	1	72.6685	2	3
1	2	29.3366	0.968147	1709	C/G	2	1	2	72.6603	2	3
2	1	21.5851	1.03185	1368	C/G	2	1	2	72.611	2	2
2	2	26.0368	0.92993	1398	C/G	2	1	2	72.589	2	3
2	1	21.8775	0.91441	1700	C/C	1	1	1	72.5863	2	2
2	2	28.6041	1.01998	1023	C/G	2	1	2	72.5836	2	3
1	2	15.3361	0.895141	1353	C/C	1	1	1	72.5781	2	1
2	1	28.4879	0.942403	1521	C/G	2	1	2	72.5699	2	3
2	1	25.1413	0.938776	1538	C/C	1	1	1	72.5288	2	3
2	2	29.6623	0.997003	1561	G/G	3	2	2	72.5233	2	3
2	2	16.7884	0.806373	1362	C/G	2	1	2	72.5205	2	1
1	2	24.5727	0.918232	1434	C/G	2	1	2	72.4795	2	3
2	2	22.213	0.964286	1399	C/C	1	1	1	72.4137	2	2
2	2	25.0955	0.859459	1540	C/G	2	1	2	72.3315	2	3
1	2	27.5217	1.01317	1223	C/G	2	1	2	72.3041	2	3
1	2	23.3355	0.871681	1577	C/C	1	1	1	72.2849	2	2
1	2	22.9209	0.901064	1560	C/G	2	1	2	72.2603	2	2
1	1	26.2407	0.968687	1400	C/C	1	1	1	72.1945	2	3
1	1	28.5049	1.02	1316	G/G	3	2	2	72.1863	2	3
2	2	20.1532	0.812644	1460	C/G	2	1	2	72.1397	2	2
2	1	28.1122	0.861468	1150	C/G	2	1	2	72.1151	2	3
1	2	26.2328	0.997917	1680	C/C	1	1	1	72.1151	2	3
2	2	18.9221	0.79375	1234	C/C	1	1	1	72.0959	2	2
1	2	26.3084	1	1457	C/G	2	1	2	72.0795	2	3
1	2	20.5664	0.886834	1553	G/G	3	2	2	72.074	2	2
1	2	22.6939	0.914894	1151	G/G	3	2	2	72.0301	2	2
1	1	26.6728	0.95	3285	C/C	1	1	1	72	2	3
2	1	23.3377	0.896624	3119	C/C	1	1	1	72	2	2
1	1	28.125	0.924528	3131	C/C	1	1	1	72	2	3
2	1	20.558	0.851064	3184	C/C	1	1	1	72	2	2
1	1	25.5456	1.07778	3214	C/C	1	1	1	72	2	3
2	1	25.2749	0.900498	2006	C/G	2	1	2	72	2	3
2	1	28.0946	0.919355	3003	C/G	2	1	2	72	2	3
1	1	30.4351	1.00917	2060	C/G	2	1	2	72	2	3
1	1	27.5312	1.09382	3039	C/G	2	1	2	72	2	3
2	1	27.5918	0.979381	3047	C/G	2	1	2	72	2	3
1	1	26.1583	0.887755	3056	C/G	2	1	2	72	2	3
1	1	32.3481	1.07407	3079	C/G	2	1	2	72	2	3
1	1	25.7031	0.958763	3116	C/G	2	1	2	72	2	3
2	1	22.4766	0.981777	3143	C/G	2	1	2	72	2	2
2	1	20.061	0.86747	3167	C/G	2	1	2	72	2	2
1	1	21.3407	0.932961	3177	C/G	2	1	2	72	2	2
1	1	23.9706	0.977778	3183	C/G	2	1	2	72	2	2
2	1	23.6686	0.872449	3203	C/G	2	1	2	72	2	2
1	1	23.1405	0.972527	3253	C/G	2	1	2	72	2	2
1	1	25.711	0.88165	2105	G/G	3	2	2	72	2	3
1	1	24.9135	0.879447	2121	G/G	3	2	2	72	2	3
2	1	23.6729	0.955056	2177	G/G	3	2	2	72	2	2
2	1	23.5271	0.957225	2186	G/G	3	2	2	72	2	2
1	1	26.7094	0.891304	1743	G/G	3	2	2	72	2	3
1	1	27.2725	0.984586	3032	G/G	3	2	2	72	2	3
1	1	23.5294	0.898492	3043	G/G	3	2	2	72	2	2
2	2	26.3111	0.95	2073	C/C	1	1	1	72	2	3
2	2	17.0656	0.79878	2106	C/C	1	1	1	72	2	1
1	2	20.9572	0.806818	2174	C/C	1	1	1	72	2	2
2	2	25.5886	0.957447	2056	C/G	2	1	2	72	2	3
2	2	20.3861	0.779148	2069	C/G	2	1	2	72	2	2
2	2	28.3987	0.924528	2090	C/G	2	1	2	72	2	3
1	2	25.6549	0.925532	2141	C/G	2	1	2	72	2	3
2	2	23.8789	0.891304	2022	G/G	3	2	2	72	2	2
1	2	26.9768	1.02615	2132	G/G	3	2	2	72	2	3
1	1	27.0205	0.988821	1282	C/C	1	1	1	71.9699	2	3
1	2	28.7662	1.10467	1435	G/G	3	2	2	71.9534	2	3
2	1	30.3725	0.986935	1537	C/G	2	1	2	71.937	2	3
2	2	23.7359	0.929752	1515	C/G	2	1	2	71.9205	2	2
2	2	18.4689	0.87125	1580	C/C	1	1	1	71.9178	2	1
1	1	27.3909	1.00102	1244	C/G	2	1	2	71.9041	2	3
1	2	18.4799	0.841019	1245	C/G	2	1	2	71.8932	2	1
2	2	22.0444	0.902903	1524	C/C	1	1	1	71.8466	2	2
1	2	21.9353	0.902825	1224	G/G	3	2	2	71.8411	2	2
1	2	18.1267	0.87439	1017	C/C	1	1	1	71.7726	2	1
2	2	24.2229	0.791792	1264	C/G	2	1	2	71.7699	2	3
1	2	21.4949	0.862857	1401	C/G	2	1	2	71.7671	2	2
2	1	19.5751	0.809795	1596	C/C	1	1	1	71.7644	2	2
2	1	28.2564	0.913043	1138	C/C	1	1	1	71.7479	2	3
1	1	18.5983	0.910059	1139	G/G	3	2	2	71.6712	2	2
1	1	34.525	0.918773	1466	C/G	2	1	2	71.6658	2	3
1	2	27.2561	0.957895	1246	C/G	2	1	2	71.6438	2	3
2	2	21.4653	0.961628	1468	C/C	1	1	1	71.6027	2	2
2	2	22.6046	0.846774	1416	C/G	2	1	2	71.5753	2	2
2	1	22.2208	1.0013	1194	C/C	1	1	1	71.5726	2	2
1	1	25.6892	0.991379	1570	C/C	1	1	1	71.5479	2	3
1	2	29.0908	1.0166	1593	C/C	1	1	1	71.3973	2	3
2	1	24.8973	0.906806	1511	C/G	2	1	2	71.3562	2	3
2	1	27.5556	0.912424	1265	C/G	2	1	2	71.337	2	3
1	2	21.8698	0.921421	1504	G/G	3	2	2	71.3123	2	2
1	2	20.3122	0.85034	1032	C/C	1	1	1	71.3068	2	2
1	1	24.6244	0.907407	1369	C/G	2	1	2	71.2712	2	3
2	1	23.3067	0.913265	1436	C/C	1	1	1	71.1836	2	2
2	2	28.6987	0.972142	1651	C/C	1	1	1	71.1699	2	3
2	1	25.2683	1.01649	1543	C/C	1	1	1	71.1315	2	3
1	2	14.3127	0.8	1225	G/G	3	2	2	71.126	2	1
1	2	21.3778	0.940541	1317	C/C	1	1	1	71.1068	2	2
2	2	23.0681	0.925926	1162	C/G	2	1	2	71.0959	2	2
2	1	29.1309	0.987629	1370	G/G	3	2	2	71.0877	2	3
2	1	19.025	0.795482	1526	G/G	3	2	2	71.0247	2	2
2	2	26.2713	0.95339	1417	C/G	2	1	2	71.0164	2	3
1	2	24.0682	0.912169	1211	C/G	2	1	2	71.011	2	3
2	1	24.2188	1.01075	2089	C/C	1	1	1	71	2	3
2	1	20.3938	0.967742	3013	C/C	1	1	1	71	2	2
1	1	23.5157	0.907216	2195	C/C	1	1	1	71	2	2
2	1	26.9357	0.948454	3267	C/C	1	1	1	71	2	3
1	1	28.7811	1.06186	1735	C/C	1	1	1	71	2	3
1	1	29.3628	0.989796	1750	C/C	1	1	1	71	2	3
2	1	26.6389	0.979167	3121	C/C	1	1	1	71	2	3
1	1	25.0462	0.86	3137	C/C	1	1	1	71	2	3
2	1	23.2196	1.07921	3147	C/C	1	1	1	71	2	2
1	1	20.9572	0.892857	3221	C/C	1	1	1	71	2	2
1	1	25.1532	0.967391	3228	C/C	1	1	1	71	2	3
2	1	25.7669	0.911111	2165	C/G	2	1	2	71	2	3
1	1	25.4366	0.939227	3074	C/G	2	1	2	71	2	3
1	1	25.4115	0.914894	3082	C/G	2	1	2	71	2	3
2	1	27.95	1.0625	3087	C/G	2	1	2	71	2	3
2	1	25.2365	0.914097	3092	C/G	2	1	2	71	2	3
2	1	30.3114	1.03883	3117	C/G	2	1	2	71	2	3
1	1	22.2137	0.875	3126	C/G	2	1	2	71	2	2
1	1	30.8916	1.02	3159	C/G	2	1	2	71	2	3
2	1	26.572	0.894737	3169	C/G	2	1	2	71	2	3
2	1	20.0288	1.02403	3259	C/G	2	1	2	71	2	2
2	1	27.0552	0.960396	1742	G/G	3	2	2	71	2	3
2	1	27.7015	0.978495	1759	G/G	3	2	2	71	2	3
2	1	25.4356	0.909091	3061	G/G	3	2	2	71	2	3
2	1	22.3188	1.09308	3156	G/G	3	2	2	71	2	2
2	2	28.75	0.95283	2012	C/C	1	1	1	71	2	3
1	2	23.3488	0.798715	2026	C/G	2	1	2	71	2	2
1	2	27.7736	0.989796	2086	C/G	2	1	2	71	2	3
2	2	21.6578	0.808898	1601	C/G	2	1	2	71	2	2
2	2	23.3699	0.895745	1734	G/G	3	2	2	71	2	2
1	2	22.8683	0.971134	1235	C/C	1	1	1	70.9781	2	2
1	2	25.7396	0.913725	1490	C/G	2	1	2	70.9233	2	3
1	2	19.9817	0.868132	1247	C/C	1	1	1	70.8986	2	2
2	2	19.6451	0.973655	1694	C/G	2	1	2	70.8822	2	2
1	2	24.6953	0.970588	1055	C/G	2	1	2	70.8575	2	3
1	2	22.3382	0.927174	1140	G/G	3	2	2	70.8466	2	2
2	2	21.1835	0.949946	3262	C/G	2	1	2	70.8274	2	2
2	2	27.6607	0.874638	1568	C/G	2	1	2	70.8247	2	3
1	1	25.5132	1.03351	1354	C/G	2	1	2	70.8	2	3
1	2	20.1671	0.9125	1371	C/C	1	1	1	70.7781	2	2
1	2	19.2103	0.82574	1331	C/C	1	1	1	70.7699	2	2
1	2	22.1366	1.02371	1615	C/C	1	1	1	70.737	2	2
2	2	28.3167	1.03285	1625	C/C	1	1	1	70.7342	2	3
1	1	22.0328	0.945495	1692	G/G	3	2	2	70.7123	2	2
2	1	23.9436	1.05059	1518	C/G	2	1	2	70.7096	2	2
1	1	27.491	0.979571	1266	C/C	1	1	1	70.6986	2	3
2	1	29.9836	1.03053	1579	C/G	2	1	2	70.6932	2	3
2	2	20.8348	0.873318	1283	C/C	1	1	1	70.6932	2	2
2	2	22.9655	0.944798	1616	G/G	3	2	2	70.6411	2	2
1	2	25.8924	0.909091	1267	C/G	2	1	2	70.6082	2	3
1	2	19.4376	0.940217	1318	C/G	2	1	2	70.6	2	2
2	1	28.8832	0.988166	1552	G/G	3	2	2	70.5562	2	3
2	2	22.929	0.830601	1115	C/C	1	1	1	70.5397	2	2
2	1	31.7568	0.987167	1582	C/G	2	1	2	70.4493	2	3
1	1	21.1416	0.862999	1212	C/G	2	1	2	70.4438	2	2
2	2	20.0027	0.741203	1525	C/G	2	1	2	70.4137	2	2
1	2	27.3258	0.958794	1502	C/C	1	1	1	70.3562	2	3
1	2	23.5887	0.880562	1268	C/C	1	1	1	70.3452	2	2
2	2	26.1742	0.880716	1152	C/G	2	1	2	70.2932	2	3
2	2	23.6819	1.02171	1473	C/G	2	1	2	70.2521	2	2
1	2	31.013	0.963585	1484	G/G	3	2	2	70.2247	2	3
2	2	17.9555	0.812895	1389	C/C	1	1	1	70.0603	2	1
2	2	27.3166	0.929364	1284	C/C	1	1	1	70.0493	2	3
2	2	25.422	0.798618	1606	C/G	2	1	2	70.0384	2	3
2	1	26.0777	0.977941	1099	C/C	1	1	1	70.0301	2	3
1	2	22.1648	0.876836	1226	G/G	3	2	2	70.0164	2	2
2	2	27.6818	0.869725	1200	C/G	2	1	2	70.0137	2	3
1	1	30.8813	1.05455	2085	C/C	1	1	1	70	2	3
2	1	32.8947	1.12121	2161	C/C	1	1	1	70	2	3
2	1	20.7031	0.904255	3091	C/C	1	1	1	70	2	2
2	1	32.255	0.990476	3125	C/C	1	1	1	70	2	3
1	1	31.8421	1.01818	3140	C/C	1	1	1	70	2	3
2	1	22.151	0.833333	2102	C/G	2	1	2	70	2	2
2	1	21.7286	0.906977	2160	C/G	2	1	2	70	2	2
1	1	29.2856	0.960784	2179	C/G	2	1	2	70	2	3
2	1	23.2464	0.944325	3057	C/G	2	1	2	70	2	2
1	1	24.5554	0.979753	3060	C/G	2	1	2	70	2	3
1	1	26.2695	0.971698	3089	C/G	2	1	2	70	2	3
2	1	23.3097	0.902174	3109	C/G	2	1	2	70	2	2
1	1	22.3329	0.835294	3180	C/G	2	1	2	70	2	2
2	1	28.3053	0.943878	3227	C/G	2	1	2	70	2	3
1	1	26.0276	0.950495	3246	C/G	2	1	2	70	2	3
2	1	28.3987	1.03883	2009	G/G	3	2	2	70	2	3
1	1	18.6555	0.809988	2048	G/G	3	2	2	70	2	2
2	1	23.5847	1.02151	2156	G/G	3	2	2	70	2	2
1	1	23.8017	0.979592	3115	G/G	3	2	2	70	2	2
1	1	28.4868	0.964467	3198	G/G	3	2	2	70	2	3
2	1	25.9695	0.84264	3261	G/G	3	2	2	70	2	3
1	2	21.9281	0.912088	2101	C/G	2	1	2	70	2	2
1	2	23.3355	0.910112	2146	C/G	2	1	2	70	2	2
1	2	23.251	0.977011	2168	C/G	2	1	2	70	2	2
1	2	19.6641	0.929487	2001	G/G	3	2	2	70	2	2
2	2	19.7205	0.901163	1122	C/G	2	1	2	69.9753	2	2
2	1	23.4259	0.918325	1319	C/G	2	1	2	69.9671	2	2
2	2	23.5053	0.894675	1418	C/C	1	1	1	69.9479	2	2
2	1	25.6568	0.919786	1363	C/C	1	1	1	69.9452	2	3
2	1	19.4729	0.974453	1437	G/G	3	2	2	69.9288	2	2
1	2	19.8163	0.865273	1269	C/C	1	1	1	69.9096	2	2
2	1	25.1157	0.981172	1652	C/G	2	1	2	69.8603	2	3
2	2	17.9334	0.745541	1297	C/C	1	1	1	69.8493	2	1
1	2	20.3807	0.844444	1296	G/G	3	2	2	69.8301	2	2
2	2	23.9156	0.967562	1355	C/C	1	1	1	69.7918	2	2
2	2	28.5781	1.00756	1595	C/C	1	1	1	69.7863	2	3
2	2	17.3524	0.78882	1375	C/G	2	1	2	69.7863	2	1
2	2	21.1204	0.914819	1064	C/G	2	1	2	69.7808	2	2
1	2	19.3709	0.819575	1402	C/C	1	1	1	69.7781	2	2
2	2	29.1372	0.939544	1438	C/G	2	1	2	69.7562	2	3
1	2	25.301	0.971338	1372	G/G	3	2	2	69.6959	2	3
1	2	27.8718	0.939535	1063	G/G	3	2	2	69.6685	2	3
2	2	26.0638	0.845824	1213	G/G	3	2	2	69.6164	2	3
2	2	23.5516	0.949011	1376	C/C	1	1	1	69.6137	2	2
1	1	17.9138	0.840989	1491	C/G	2	1	2	69.6	2	1
2	2	23.9439	0.971111	1270	C/G	2	1	2	69.5973	2	2
1	2	22.9895	0.914439	1419	C/G	2	1	2	69.5945	2	2
1	2	21.8156	0.974299	1163	C/G	2	1	2	69.5836	2	2
2	2	27.0848	1.00097	1611	C/G	2	1	2	69.5726	2	3
2	1	24.9418	0.890609	1390	C/G	2	1	2	69.5589	2	3
2	2	21.3768	0.852136	1391	C/C	1	1	1	69.5589	2	2
2	2	22.9522	0.893289	1467	C/C	1	1	1	69.5425	2	2
2	1	22.9087	0.837634	1556	C/G	2	1	2	69.4795	2	2
1	2	28.0612	0.990196	1153	C/G	2	1	2	69.4521	2	3
2	2	28.4958	0.971944	1214	G/G	3	2	2	69.3452	2	3
2	1	21.5864	0.859688	1005	C/C	1	1	1	69.2658	2	2
2	2	25.4038	0.889485	1373	G/G	3	2	2	69.2329	2	3
1	2	24.231	0.950538	1154	C/G	2	1	2	69.1945	2	3
1	2	28.7603	0.987379	1087	G/G	3	2	2	69.1753	2	3
2	2	23.7908	1.0268	1558	C/C	1	1	1	69.1178	2	2
2	2	25.0479	0.921444	1710	C/C	1	1	1	69.0795	2	3
1	2	20.4294	0.822857	1012	C/G	2	1	2	69.0055	2	2
2	1	24.5578	0.962366	2145	C/C	1	1	1	69	2	3
1	1	25.2826	1.02203	2191	C/C	1	1	1	69	2	3
1	1	29.7578	1.00376	3035	C/C	1	1	1	69	2	3
2	1	21.55	0.889412	3045	C/C	1	1	1	69	2	2
1	1	32.529	1.07	3049	C/C	1	1	1	69	2	3
1	1	26.3958	0.859813	3106	C/C	1	1	1	69	2	3
2	1	25.4971	1.0319	3145	C/C	1	1	1	69	2	3
1	1	30.0851	0.994929	3146	C/C	1	1	1	69	2	3
1	1	29.2969	1.03	3242	C/C	1	1	1	69	2	3
2	1	23.6244	0.89899	3250	C/C	1	1	1	69	2	2
2	1	27.4609	0.973523	2198	C/G	2	1	2	69	2	3
1	1	28.5357	0.94	3026	C/G	2	1	2	69	2	3
1	1	28.2187	0.945545	1732	C/G	2	1	2	69	2	3
1	1	22.7986	0.891515	3168	C/G	2	1	2	69	2	2
1	1	20.5499	0.979381	3217	C/G	2	1	2	69	2	2
2	1	21.6413	0.877778	3239	C/G	2	1	2	69	2	2
1	1	26.2066	0.965251	2109	G/G	3	2	2	69	2	3
2	1	28.8246	1	2154	G/G	3	2	2	69	2	3
1	1	26.9564	0.988119	3033	G/G	3	2	2	69	2	3
2	1	25.3333	0.887574	3099	G/G	3	2	2	69	2	3
1	1	26.7698	0.933333	3105	G/G	3	2	2	69	2	3
2	1	22.6757	0.944056	3120	G/G	3	2	2	69	2	2
1	1	24.3751	0.901099	3188	G/G	3	2	2	69	2	3
1	2	22.4589	0.810811	2178	C/C	1	1	1	69	2	2
1	2	19.1895	0.825668	2201	C/C	1	1	1	69	2	2
2	2	21.8787	0.988506	3271	C/C	1	1	1	69	2	2
2	2	22.213	0.77957	1755	C/C	1	1	1	69	2	2
2	2	24.1188	0.893617	2049	C/G	2	1	2	69	2	3
2	2	22.1836	0.81573	2050	C/G	2	1	2	69	2	2
2	2	27.6304	0.979592	2119	C/G	2	1	2	69	2	3
2	2	25.7617	0.893617	2122	C/G	2	1	2	69	2	3
2	2	19.6283	0.784091	2162	C/G	2	1	2	69	2	2
1	2	20.8889	0.851852	2182	C/G	2	1	2	69	2	2
1	2	22.0483	0.90958	2200	C/G	2	1	2	69	2	2
1	2	28.578	1.04077	1752	C/G	2	1	2	69	2	3
1	2	22.0604	0.926606	2123	G/G	3	2	2	69	2	2
1	2	25.5183	0.934783	2143	G/G	3	2	2	69	2	3
2	2	16.6468	0.8125	2180	G/G	3	2	2	69	2	1
1	2	21.3039	0.865591	3273	G/G	3	2	2	69	2	2
2	2	20.967	0.80452	1762	G/G	3	2	2	69	2	2
1	2	25.0343	0.974974	1669	C/C	1	1	1	68.9945	2	3
1	2	18.9549	0.833333	1227	C/G	2	1	2	68.9945	2	2
1	2	28.3964	0.97449	1298	C/C	1	1	1	68.9781	2	3
2	2	24.0779	0.875264	1111	C/G	2	1	2	68.9753	2	3
1	2	20.2332	0.851429	1007	C/C	1	1	1	68.9699	2	2
1	2	24.7119	0.897436	1271	C/G	2	1	2	68.9534	2	3
1	2	25.6732	0.866337	1403	C/G	2	1	2	68.9534	2	3
2	1	31.7428	0.984224	1332	C/C	1	1	1	68.9315	2	3
1	1	24.7676	1.06111	1186	C/C	1	1	1	68.9151	2	3
2	2	27.44	0.930373	1031	G/G	3	2	2	68.9151	2	3
1	2	21.3166	0.881657	1439	C/G	2	1	2	68.8904	2	2
1	2	26.3511	1.00421	1248	C/C	1	1	1	68.8767	2	3
2	2	25.3248	0.996739	1551	G/G	3	2	2	68.8521	2	3
2	2	23.9025	1.06813	1006	C/G	2	1	2	68.8493	2	2
2	2	16.5326	0.738342	1141	C/G	2	1	2	68.8466	2	1
1	2	22.7333	0.971751	1011	C/G	2	1	2	68.8301	2	2
2	2	23.6926	0.885536	1106	C/C	1	1	1	68.7479	2	2
1	2	20.1951	0.87156	1121	C/G	2	1	2	68.663	2	2
1	1	30.5105	1.0176	1455	C/G	2	1	2	68.6192	2	3
2	2	23.2538	0.891803	1228	G/G	3	2	2	68.5014	2	2
1	2	25.1246	1.06593	1285	C/G	2	1	2	68.4932	2	3
1	2	25.333	1.03555	1364	C/G	2	1	2	68.4658	2	3
1	2	23.7996	0.997826	1605	G/G	3	2	2	68.4658	2	2
2	2	19.6837	0.865497	1074	C/C	1	1	1	68.3918	2	2
1	2	23.0966	0.892461	1061	C/G	2	1	2	68.3699	2	2
1	2	24.293	0.897281	1477	C/G	2	1	2	68.3397	2	3
2	2	26.5397	0.94856	1559	C/C	1	1	1	68.337	2	3
2	2	25.5739	0.976769	1320	C/G	2	1	2	68.3288	2	3
1	1	25.805	0.966497	1449	C/C	1	1	1	68.3096	2	3
1	2	17.796	0.796512	1054	C/G	2	1	2	68.2493	2	1
2	2	24.865	0.994401	1541	C/C	1	1	1	68.2164	2	3
1	2	17.2318	0.796631	1333	C/G	2	1	2	68.2027	2	1
2	2	19.6343	0.887861	1321	C/G	2	1	2	68.189	2	2
2	2	26.0663	0.92952	1045	C/C	1	1	1	68.1452	2	3
1	1	25.6692	0.9238	1056	C/G	2	1	2	68.1014	2	3
2	1	27.8353	0.94726	1344	C/G	2	1	2	68.0959	2	3
2	1	23.1594	0.886486	1272	C/G	2	1	2	68.0932	2	2
1	2	20.3727	0.877483	1229	C/C	1	1	1	68.0932	2	2
1	1	28.1065	1.02545	1550	C/C	1	1	1	68.0493	2	3
2	1	21.4493	0.84563	1322	C/G	2	1	2	68.0493	2	2
2	1	23.7113	0.966809	1565	C/G	2	1	2	68.0411	2	2
2	2	26.986	0.992545	1051	C/C	1	1	1	68.0411	2	3
2	1	31.4964	1.02138	1527	C/C	1	1	1	68.0301	2	3
2	2	22.7788	0.90067	1334	C/C	1	1	1	68.0274	2	2
1	2	26.168	0.912099	1420	G/G	3	2	2	68.0027	2	3
1	1	22.2819	0.873626	2064	C/C	1	1	1	68	2	2
2	1	23.8806	0.876289	2167	C/C	1	1	1	68	2	2
1	1	30.696	0.99636	2196	C/C	1	1	1	68	2	3
1	1	26.1752	0.882937	2230	C/C	1	1	1	68	2	3
2	1	26.6595	0.982011	3038	C/C	1	1	1	68	2	3
2	1	20.6222	0.942529	3052	C/C	1	1	1	68	2	2
1	1	24.6163	1.0177	3148	C/C	1	1	1	68	2	3
2	1	20.4491	0.977011	3215	C/C	1	1	1	68	2	2
2	1	25.6889	0.969388	3004	C/G	2	1	2	68	2	3
2	1	25.4685	0.925373	2108	C/G	2	1	2	68	2	3
2	1	28.6968	0.931373	2116	C/G	2	1	2	68	2	3
2	1	25.0314	0.946121	2197	C/G	2	1	2	68	2	3
1	1	18.6395	0.9375	3029	C/G	2	1	2	68	2	2
1	1	25.5795	0.97955	3036	C/G	2	1	2	68	2	3
2	1	34.2966	1.04413	3037	C/G	2	1	2	68	2	3
2	1	24.4563	0.956522	3088	C/G	2	1	2	68	2	3
1	1	24.2778	0.894737	3107	C/G	2	1	2	68	2	3
2	1	32.8824	0.981982	3165	C/G	2	1	2	68	2	3
2	1	24.3549	0.910112	3181	C/G	2	1	2	68	2	3
2	1	24.7266	0.93617	3185	C/G	2	1	2	68	2	3
1	1	23.533	0.80814	3216	C/G	2	1	2	68	2	2
2	1	29.0131	0.907609	3252	C/G	2	1	2	68	2	3
2	1	24.5603	0.819149	2181	G/G	3	2	2	68	2	3
1	1	22.5161	0.873085	3058	G/G	3	2	2	68	2	2
2	1	25.1778	0.958763	3194	G/G	3	2	2	68	2	3
2	1	19.4734	1.02532	3245	G/G	3	2	2	68	2	2
1	1	26.2976	1.07292	3247	G/G	3	2	2	68	2	3
2	1	22.5754	0.857449	1607	G/G	3	2	2	68	2	2
2	2	29.0884	0.902778	2067	C/C	1	1	1	68	2	3
1	2	28.8338	1.01887	2153	C/C	1	1	1	68	2	3
1	2	31.2314	0.960591	3284	C/C	1	1	1	68	2	3
1	2	23.2335	0.888889	1724	C/C	1	1	1	68	2	2
1	2	23.9516	0.8875	2002	C/G	2	1	2	68	2	2
2	2	21.5306	0.860335	2078	C/G	2	1	2	68	2	2
2	2	27.5556	0.95098	1744	C/G	2	1	2	68	2	3
2	1	18.0802	0.948068	1028	C/G	2	1	2	67.9836	2	1
1	2	21.4525	0.88	1155	G/G	3	2	2	67.9616	2	2
2	2	24.7329	0.962138	1531	C/G	2	1	2	67.9589	2	3
2	2	23.5072	1.02523	1273	C/G	2	1	2	67.9534	2	2
2	2	26.3634	0.978925	1566	C/C	1	1	1	67.937	2	3
2	1	20.608	1.00752	1249	C/G	2	1	2	67.9233	2	2
1	2	23.4596	0.932967	1250	C/G	2	1	2	67.9233	2	2
2	1	23.5357	0.775135	1024	C/G	2	1	2	67.9096	2	2
2	2	20.2455	0.786503	1323	G/G	3	2	2	67.9096	2	2
2	2	29.1556	0.969932	1091	C/G	2	1	2	67.8904	2	3
1	2	19.5008	0.903824	1421	C/G	2	1	2	67.8822	2	2
2	2	25.0995	0.946855	1587	C/G	2	1	2	67.863	2	3
1	2	19.9369	0.824859	1404	G/G	3	2	2	67.8466	2	2
2	1	23.2335	0.904301	1655	C/C	1	1	1	67.8329	2	2
2	2	22.8298	0.874864	1274	C/G	2	1	2	67.7671	2	2
1	2	24.8006	0.981614	1636	C/G	2	1	2	67.7397	2	3
2	2	24.3681	0.894632	1445	C/C	1	1	1	67.7288	2	3
2	2	22.8774	0.805556	1461	G/G	3	2	2	67.726	2	2
2	1	24.4657	0.881907	1592	C/C	1	1	1	67.6137	2	3
1	2	20.4566	0.899533	1251	C/C	1	1	1	67.611	2	2
2	2	27.5405	0.925573	1440	C/C	1	1	1	67.6	2	3
2	1	21.1754	0.859459	1422	C/G	2	1	2	67.5671	2	2
2	2	27.4763	0.995935	1713	C/G	2	1	2	67.5507	2	3
2	1	25.8183	0.877282	1345	C/G	2	1	2	67.5425	2	3
2	1	25.6994	0.972084	1450	C/G	2	1	2	67.5288	2	3
1	1	29.8917	0.98996	1519	C/G	2	1	2	67.4575	2	3
2	2	26.1859	1.02295	1049	C/G	2	1	2	67.4411	2	3
2	1	27.3614	0.918866	1626	C/G	2	1	2	67.389	2	3
2	2	23.4206	1.01927	1495	G/G	3	2	2	67.3753	2	2
2	2	26.3297	0.888	1047	G/G	3	2	2	67.3699	2	3
2	2	24.3458	0.933972	1286	C/C	1	1	1	67.3671	2	3
2	2	28.2143	1.05146	1599	G/G	3	2	2	67.3589	2	3
2	2	26.2163	0.979592	1663	C/C	1	1	1	67.3534	2	3
2	2	19.3413	0.72418	1275	G/G	3	2	2	67.337	2	2
1	1	26.4189	0.91138	1299	C/C	1	1	1	67.3233	2	3
1	2	26.4292	0.954724	1142	G/G	3	2	2	67.3178	2	3
1	2	21.4533	0.866667	1335	C/G	2	1	2	67.3151	2	2
2	2	24.4908	0.916923	1617	C/G	2	1	2	67.3151	2	3
2	2	24.7594	0.925473	1472	C/G	2	1	2	67.3068	2	3
1	2	22.8625	0.897872	1423	C/C	1	1	1	67.3014	2	2
1	2	25.7774	0.945	1048	C/G	2	1	2	67.2795	2	3
1	2	22.0288	0.872527	1252	G/G	3	2	2	67.263	2	2
2	2	30.7723	0.929924	1571	C/C	1	1	1	67.2548	2	3
2	2	31.5476	0.956562	1590	C/G	2	1	2	67.2438	2	3
2	2	27.5962	0.922065	1185	C/G	2	1	2	67.211	2	3
2	2	25.9266	0.941176	1346	C/G	2	1	2	67.1699	2	3
1	2	29.1696	0.993217	1080	C/C	1	1	1	67.1644	2	3
2	2	19.9564	0.780374	1236	C/C	1	1	1	67.1562	2	2
2	2	28.2112	0.938494	1195	C/C	1	1	1	67.1507	2	3
2	2	28.4172	0.906516	1143	C/G	2	1	2	67.1151	2	3
1	2	24.8573	0.977918	1469	C/G	2	1	2	67.1096	2	3
2	1	24.3805	0.973626	1405	C/G	2	1	2	67.0986	2	3
1	2	21.4569	0.948718	1649	C/C	1	1	1	67.0959	2	2
1	1	31.0406	1.02326	1340	C/C	1	1	1	67.0849	2	3
1	2	18.4805	0.85	1113	C/C	1	1	1	67.0849	2	1
2	2	22.1591	1.01963	1671	C/C	1	1	1	67.0822	2	2
2	2	21.9355	0.855556	1424	C/C	1	1	1	67.0712	2	2
2	2	25.9626	0.948223	1093	C/G	2	1	2	67.0658	2	3
1	1	21.2854	0.904328	1544	C/C	1	1	1	67.0466	2	2
2	1	24.8884	0.949444	1237	C/C	1	1	1	67.0438	2	3
2	2	23.0301	0.850488	1704	C/C	1	1	1	67.0164	2	2
1	1	23.2668	0.944269	1522	G/G	3	2	2	67.0137	2	2
2	2	27.0897	0.873576	1425	C/C	1	1	1	67.0027	2	3
2	1	21.3593	0.821839	2065	C/C	1	1	1	67	2	2
1	1	27.6095	0.95	2097	C/C	1	1	1	67	2	3
1	1	25.1177	0.946237	2158	C/C	1	1	1	67	2	3
2	1	32.6767	0.909091	1751	C/C	1	1	1	67	2	3
1	1	23.7871	0.911458	3059	C/C	1	1	1	67	2	2
1	1	24.7496	0.953608	3084	C/C	1	1	1	67	2	3
1	1	24.8898	0.929293	3127	C/C	1	1	1	67	2	3
1	1	18.8432	0.819767	3204	C/C	1	1	1	67	2	2
2	1	21.4844	0.935484	3222	C/C	1	1	1	67	2	2
1	1	28.6851	0.932039	3232	C/C	1	1	1	67	2	3
1	1	21.1073	1.08718	3241	C/C	1	1	1	67	2	2
2	1	26.4855	1.02174	3248	C/C	1	1	1	67	2	3
1	1	31.1419	0.990741	3257	C/C	1	1	1	67	2	3
2	1	28.3608	0.907834	3002	C/G	2	1	2	67	2	3
1	1	26.8252	0.933333	2015	C/G	2	1	2	67	2	3
1	1	17.5781	0.789164	3006	C/G	2	1	2	67	2	1
2	1	22.0166	0.848315	3007	C/G	2	1	2	67	2	2
1	1	28.8644	0.892857	2112	C/G	2	1	2	67	2	3
1	1	24.0569	0.824121	3048	C/G	2	1	2	67	2	3
2	1	27.0703	0.996696	3020	C/G	2	1	2	67	2	3
1	1	25.8735	1.00324	3286	C/G	2	1	2	67	2	3
1	1	28.3554	0.982569	3031	C/G	2	1	2	67	2	3
2	1	26.2197	0.923913	3050	C/G	2	1	2	67	2	3
1	1	26.8508	1.02222	3051	C/G	2	1	2	67	2	3
1	1	24.4646	0.930041	3062	C/G	2	1	2	67	2	3
2	1	30.3948	0.920792	3080	C/G	2	1	2	67	2	3
2	1	28.4106	0.981651	3085	C/G	2	1	2	67	2	3
1	1	27.6095	0.941748	3114	C/G	2	1	2	67	2	3
2	1	25.1096	0.842105	3128	C/G	2	1	2	67	2	3
1	1	25.7224	0.979167	3133	C/G	2	1	2	67	2	3
2	1	23.8728	0.898876	3134	C/G	2	1	2	67	2	2
1	1	26.8327	1.02979	3144	C/G	2	1	2	67	2	3
1	1	17.9282	0.870588	3210	C/G	2	1	2	67	2	1
1	1	20.817	0.845771	3090	G/G	3	2	2	67	2	2
1	1	34.3994	1.05926	3152	G/G	3	2	2	67	2	3
2	1	24.691	0.904366	3153	G/G	3	2	2	67	2	3
2	1	17.313	0.794872	3213	G/G	3	2	2	67	2	1
1	2	19.8178	0.766667	1727	C/C	1	1	1	67	2	2
1	2	21.354	0.928571	2204	C/G	2	1	2	67	2	2
2	2	24.3007	0.906077	1715	C/G	2	1	2	67	2	3
2	2	29.6749	0.980198	1736	C/G	2	1	2	67	2	3
1	2	28.6569	0.975985	1513	C/C	1	1	1	66.9945	2	3
1	1	23.6615	0.941552	1545	C/G	2	1	2	66.9863	2	2
2	1	31.2292	1.01233	1300	C/C	1	1	1	66.9808	2	3
1	2	23.1444	0.922756	1452	C/C	1	1	1	66.9808	2	2
1	2	22.2767	1.01626	1301	C/C	1	1	1	66.9781	2	2
2	1	26.7405	0.966632	1081	G/G	3	2	2	66.9726	2	3
2	2	22.8124	0.948408	1016	C/C	1	1	1	66.9671	2	2
2	2	23.7531	0.848517	1675	C/C	1	1	1	66.9397	2	2
2	2	26.3722	0.928342	1253	C/C	1	1	1	66.937	2	3
2	2	28.2309	0.883249	1542	C/C	1	1	1	66.9342	2	3
1	2	26.1692	0.939583	1426	C/C	1	1	1	66.8932	2	3
2	1	34.3045	0.919932	1392	C/G	2	1	2	66.863	2	3
1	2	24.5707	0.88978	1682	C/G	2	1	2	66.8466	2	3
1	2	23.0996	0.902361	1406	C/C	1	1	1	66.8438	2	2
1	1	22.073	0.94104	1547	C/G	2	1	2	66.8164	2	2
2	2	23.0711	0.946007	1254	C/C	1	1	1	66.8137	2	2
1	2	22.7961	0.940866	1238	C/G	2	1	2	66.8027	2	2
2	2	21.0222	0.786127	1096	C/C	1	1	1	66.7836	2	2
2	2	23.6073	0.881768	1602	C/C	1	1	1	66.7836	2	2
2	2	28.5301	0.97505	1554	C/G	2	1	2	66.7726	2	3
1	2	25.1724	0.992457	1496	C/C	1	1	1	66.7699	2	3
2	2	22.6628	0.851894	1164	C/G	2	1	2	66.7671	2	2
1	2	19.9472	0.850932	1377	C/C	1	1	1	66.7644	2	2
2	1	21.2016	0.858989	1193	C/C	1	1	1	66.7589	2	2
1	1	19.257	0.78208	1125	C/G	2	1	2	66.7233	2	2
2	2	23.913	0.831522	1255	C/C	1	1	1	66.7233	2	2
2	1	24.3418	0.932967	1589	C/G	2	1	2	66.7178	2	3
1	2	24.2941	0.962105	1216	C/C	1	1	1	66.6959	2	3
1	2	24.4637	0.975532	1628	C/G	2	1	2	66.6959	2	3
1	2	18.8754	0.784091	1326	G/G	3	2	2	66.6959	2	2
1	2	27.5248	1.00314	1459	G/G	3	2	2	66.6822	2	3
2	2	19.0725	0.815385	1013	C/C	1	1	1	66.6767	2	2
1	2	23.1139	0.856833	1679	C/C	1	1	1	66.6411	2	2
2	1	32.0092	1.01315	1498	C/G	2	1	2	66.6384	2	3
2	2	37.0553	0.937231	1503	C/C	1	1	1	66.6329	2	3
2	2	24.4007	0.88267	1336	C/C	1	1	1	66.6274	2	3
1	1	24.3339	0.870672	1040	C/G	2	1	2	66.6082	2	3
2	1	28.9813	0.936709	1573	C/G	2	1	2	66.5671	2	3
2	1	33.2627	0.938232	1640	C/G	2	1	2	66.5644	2	3
1	2	22.5409	0.926554	1707	C/C	1	1	1	66.5616	2	2
1	2	22.9495	0.916201	3263	C/G	2	1	2	66.5616	2	2
1	2	22.9591	0.911602	1042	C/G	2	1	2	66.5534	2	2
2	2	32.1332	0.935145	1107	C/C	1	1	1	66.5041	2	3
1	2	24.232	0.942553	1610	C/C	1	1	1	66.4137	2	3
1	1	20.54	0.842165	1458	G/G	3	2	2	66.3151	2	2
2	1	26.0195	0.938272	1505	C/G	2	1	2	66.1699	2	3
2	1	23.3671	0.928496	1470	C/G	2	1	2	66.1671	2	2
1	2	19.1663	0.802326	1029	C/C	1	1	1	66.1589	2	2
1	2	25.8591	0.859833	1688	C/C	1	1	1	66.1233	2	3
1	1	20.4867	0.865922	1230	C/C	1	1	1	66.1014	2	2
2	1	29.5802	0.973399	1576	C/G	2	1	2	66.0658	2	3
1	2	26.0168	0.956566	1687	C/G	2	1	2	66.0356	2	3
2	2	28.7766	0.998081	1082	C/C	1	1	1	66.0192	2	3
1	2	23.4509	0.920502	1112	G/G	3	2	2	66.0192	2	2
1	1	24.4611	0.943182	2063	C/C	1	1	1	66	2	3
2	1	21.557	0.850777	2077	C/C	1	1	1	66	2	2
2	1	20.3861	0.907345	2079	C/C	1	1	1	66	2	2
1	1	19.912	0.839344	2203	C/C	1	1	1	66	2	2
2	1	29.0861	0.990196	3283	C/C	1	1	1	66	2	3
1	1	31.1111	1.00952	3288	C/C	1	1	1	66	2	3
1	1	27.4348	0.945	3130	C/C	1	1	1	66	2	3
1	1	23.9229	0.927966	3142	C/C	1	1	1	66	2	2
1	1	19.3772	0.811111	3173	C/C	1	1	1	66	2	2
2	1	29.887	0.953271	3205	C/C	1	1	1	66	2	3
2	1	28.5156	0.931373	2100	C/G	2	1	2	66	2	3
1	1	30.6648	0.981132	2157	C/G	2	1	2	66	2	3
2	1	22.0455	0.92973	2159	C/G	2	1	2	66	2	2
1	1	25.6276	0.989474	2172	C/G	2	1	2	66	2	3
2	1	22.1669	0.911111	2176	C/G	2	1	2	66	2	2
1	1	29.1386	0.953704	1749	C/G	2	1	2	66	2	3
2	1	33.0939	1.064	3041	C/G	2	1	2	66	2	3
1	1	19.8262	0.890196	3044	C/G	2	1	2	66	2	2
1	1	20.753	0.865497	3053	C/G	2	1	2	66	2	2
2	1	27.1746	0.888998	3066	C/G	2	1	2	66	2	3
2	1	28.1969	1.00962	3103	C/G	2	1	2	66	2	3
1	1	22.9481	0.846939	3122	C/G	2	1	2	66	2	2
1	1	28.6851	0.970588	3123	C/G	2	1	2	66	2	3
1	1	26.2976	0.932039	3135	C/G	2	1	2	66	2	3
1	1	28.5493	1.06383	3154	C/G	2	1	2	66	2	3
2	1	18.1188	0.783133	3158	C/G	2	1	2	66	2	1
1	1	26.6436	0.90099	3166	C/G	2	1	2	66	2	3
2	1	28.4221	0.86	3186	C/G	2	1	2	66	2	3
1	1	21.6418	0.94382	3195	C/G	2	1	2	66	2	2
2	1	23.046	0.897727	3197	C/G	2	1	2	66	2	2
2	1	22.5069	1	3256	C/G	2	1	2	66	2	2
1	1	20.3383	0.911111	2169	G/G	3	2	2	66	2	2
2	1	16.9747	0.81422	1726	G/G	3	2	2	66	2	1
1	1	22.4104	0.904545	3027	G/G	3	2	2	66	2	2
1	1	22.4393	0.944444	3083	G/G	3	2	2	66	2	2
2	1	26.8889	0.928571	3138	G/G	3	2	2	66	2	3
2	2	29.3482	0.885446	2020	C/C	1	1	1	66	2	3
1	2	22.1003	0.877778	1739	C/C	1	1	1	66	2	2
1	2	22.1453	0.817204	3265	C/G	2	1	2	66	2	2
2	2	27.7008	0.908163	2183	G/G	3	2	2	66	2	3
2	2	23.2835	0.929901	1239	C/C	1	1	1	65.9562	2	2
1	2	21.6395	0.947489	1240	C/G	2	1	2	65.9534	2	2
1	2	28.1117	0.970165	1622	C/G	2	1	2	65.9507	2	3
1	2	24.1517	0.912946	1378	C/G	2	1	2	65.9315	2	3
2	2	26.168	0.854	1569	C/G	2	1	2	65.9315	2	3
2	2	29.3285	0.999015	1674	C/C	1	1	1	65.926	2	3
1	2	26.4352	0.967742	1393	C/C	1	1	1	65.9123	2	3
1	2	16.3759	0.775	1394	C/G	2	1	2	65.9123	2	1
2	2	24.297	1.02439	1563	C/G	2	1	2	65.9068	2	3
1	2	26.179	0.919388	1325	G/G	3	2	2	65.9068	2	3
2	2	21.218	0.992099	1109	C/G	2	1	2	65.9014	2	2
1	1	18.9132	0.861872	1327	C/G	2	1	2	65.8603	2	2
1	2	24.3204	0.951546	1379	C/C	1	1	1	65.8521	2	3
1	2	21.9571	0.89759	1116	C/C	1	1	1	65.8384	2	2
1	1	17.5566	0.841463	1356	C/G	2	1	2	65.8356	2	1
1	2	20.8848	0.865497	1302	G/G	3	2	2	65.8329	2	2
2	1	20.8035	0.841695	1328	C/G	2	1	2	65.8219	2	2
2	2	22.4395	0.82967	1441	C/C	1	1	1	65.811	2	2
2	1	24.1006	0.979145	1287	C/G	2	1	2	65.8027	2	3
1	2	26.4611	1.03765	1427	C/C	1	1	1	65.7781	2	3
1	1	23.4747	0.96179	1701	C/C	1	1	1	65.7753	2	2
1	1	26.988	1.04894	1428	C/G	2	1	2	65.7753	2	3
2	2	23.8281	0.922222	1429	C/G	2	1	2	65.7479	2	2
2	1	20.4191	0.951595	1430	C/G	2	1	2	65.7397	2	2
1	2	27.3108	1.02745	1217	C/C	1	1	1	65.7315	2	3
1	1	29.1936	0.969582	1668	C/G	2	1	2	65.663	2	3
1	2	22.1718	0.821714	1191	C/C	1	1	1	65.663	2	2
2	2	23.5895	0.905594	1635	G/G	3	2	2	65.6548	2	2
1	2	23.8756	0.922691	1448	C/G	2	1	2	65.6466	2	2
2	2	25.6321	0.935252	1585	C/G	2	1	2	65.6384	2	3
1	2	30.6931	1.00749	1451	C/C	1	1	1	65.6356	2	3
2	2	21.8707	0.833333	1276	C/G	2	1	2	65.6219	2	2
2	1	32.9345	0.919431	1464	G/G	3	2	2	65.5863	2	3
1	2	23.0571	0.888192	1489	C/C	1	1	1	65.5863	2	2
2	1	27.95	0.962437	1060	C/C	1	1	1	65.5726	2	3
2	2	27.7496	0.941676	1057	C/C	1	1	1	65.5534	2	3
2	2	21.277	0.912162	1001	C/C	1	1	1	65.5479	2	2
2	2	25.2597	0.973027	1407	C/G	2	1	2	65.4356	2	3
1	2	18.2422	0.945158	1165	C/G	2	1	2	65.3671	2	1
2	2	29.8985	0.904255	1380	G/G	3	2	2	65.3562	2	3
2	2	22.0145	0.844944	1202	C/G	2	1	2	65.3479	2	2
2	2	24.3455	0.914737	1176	G/G	3	2	2	65.326	2	3
2	1	32.4142	1.01891	1442	C/C	1	1	1	65.3068	2	3
1	2	22.8306	0.89701	1408	C/G	2	1	2	65.2959	2	2
1	2	19.8972	0.865385	1288	C/C	1	1	1	65.2411	2	2
1	2	27.9461	0.959302	1231	C/C	1	1	1	65.2247	2	3
1	2	24.9219	1.02941	1289	C/G	2	1	2	65.2192	2	3
2	1	20.5244	0.817647	1303	C/C	1	1	1	65.1781	2	2
2	2	26.9796	0.890063	1304	C/C	1	1	1	65.1781	2	3
2	1	22.723	0.92159	1038	C/C	1	1	1	65.1589	2	2
2	2	23.5224	0.919134	1144	C/G	2	1	2	65.0904	2	2
1	2	26.1796	0.956311	1341	C/G	2	1	2	65.0658	2	3
1	2	18.8868	0.861298	1347	C/C	1	1	1	65.0466	2	2
1	1	28.4618	1.01015	1409	C/G	2	1	2	65.0411	2	3
1	2	32.6489	1.04645	1365	C/G	2	1	2	65.0411	2	3
1	2	19.5597	0.824064	1374	C/G	2	1	2	65.0137	2	2
2	1	33.5523	1.04269	1241	C/C	1	1	1	65.0082	2	3
2	2	24.3186	1.0076	1105	C/C	1	1	1	65.0027	2	3
1	1	25.3141	0.87766	3030	C/C	1	1	1	65	2	3
2	1	23.8222	0.913043	3176	C/C	1	1	1	65	2	2
2	1	25.0657	0.948454	3237	C/C	1	1	1	65	2	3
2	1	27.5535	0.979798	3240	C/C	1	1	1	65	2	3
2	1	24.4352	0.913514	3016	C/G	2	1	2	65	2	3
1	1	21.2585	0.885246	1763	C/G	2	1	2	65	2	2
1	1	26.4781	1.0307	3063	C/G	2	1	2	65	2	3
1	1	25.5544	1.05759	3064	C/G	2	1	2	65	2	3
2	1	23.5304	0.936842	3101	C/G	2	1	2	65	2	2
2	1	33.9753	0.963636	3178	C/G	2	1	2	65	2	3
2	1	25.1039	0.913978	3234	C/G	2	1	2	65	2	3
1	1	28.6689	1	3244	C/G	2	1	2	65	2	3
1	1	23.9361	0.916129	3260	C/G	2	1	2	65	2	2
2	1	24.8358	0.982759	2189	G/G	3	2	2	65	2	3
1	1	27.1626	0.97549	3022	G/G	3	2	2	65	2	3
1	1	29.7339	0.945813	3073	G/G	3	2	2	65	2	3
2	1	26.2227	0.917526	3163	G/G	3	2	2	65	2	3
2	1	22.346	0.897727	3170	G/G	3	2	2	65	2	2
2	2	23.771	0.893204	1722	C/C	1	1	1	65	2	2
1	2	22.3674	0.814534	1756	C/C	1	1	1	65	2	2
1	2	25.0995	0.93591	1695	C/C	1	1	1	65	2	3
2	2	25.4501	0.859684	2010	C/G	2	1	2	65	2	3
1	2	21.3655	0.837989	1716	C/G	2	1	2	65	2	2
1	2	25.8889	0.914894	1760	C/G	2	1	2	65	2	3
2	2	27.6803	0.941526	1717	G/G	3	2	2	65	2	3
1	2	25.2363	0.943182	1721	G/G	3	2	2	65	2	3
2	2	22.3543	0.817204	1728	G/G	3	2	2	65	2	2
2	2	27.7671	0.956	1764	G/G	3	2	2	65	2	3
